# Supplementary material for: Polygonal non-wetting droplets on microtextured surfaces
Source: Nat Commun. 2022 May 13;13:2685. doi: 10.1038/s41467-022-30399-0 (PMC9106735; doi:10.1038/s41467-022-30399-0)
Supplement: Supplementary file 13 — Source Data [file 41467_2022_30399_MOESM13_ESM.xlsx]

## Sheet: Figure 2b
Name	Reference point-1		Reference point-2		Reference point-3
Variable	α	ε(α)	α	ε(α)	α	ε(α)
Data	-1.5708	0.663172	-1.5708	0.663221	-1.5708	0.663221
	-1.56207	0.541022	-1.56207	0.539736	-1.56207	0.537461
	-1.55334	0.562138	-1.55334	0.542011	-1.55334	0.556056
	-1.54462	0.528559	-1.54462	0.554077	-1.54462	0.535137
	-1.53589	0.553484	-1.53589	0.553088	-1.53589	0.551951
	-1.52716	0.53573	-1.52716	0.54295	-1.52716	0.540181
	-1.51844	0.555709	-1.51844	0.552891	-1.51844	0.551506
	-1.50971	0.537511	-1.50971	0.546907	-1.50971	0.535038
	-1.50098	0.54211	-1.50098	0.559418	-1.50098	0.553088
	-1.49226	0.540033	-1.49226	0.540774	-1.49226	0.5385
	-1.48353	0.547104	-1.48353	0.559221	-1.48353	0.550517
	-1.4748	0.530241	-1.4748	0.554028	-1.4748	0.541417
	-1.46608	0.542703	-1.46608	0.560358	-1.46608	0.55205
	-1.45735	0.541813	-1.45735	0.545769	-1.45735	0.543297
	-1.44862	0.549627	-1.44862	0.550171	-1.44862	0.554918
	-1.4399	0.549132	-1.4399	0.544879	-1.4399	0.541764
	-1.43117	0.555215	-1.43117	0.552099	-1.43117	0.549577
	-1.42244	0.544038	-1.42244	0.548934	-1.42244	0.545522
	-1.41372	0.550715	-1.41372	0.556946	-1.41372	0.551061
	-1.40499	0.546907	-1.40499	0.544731	-1.40499	0.548984
	-1.39626	0.557193	-1.39626	0.548044	-1.39626	0.55022
	-1.38754	0.53939	-1.38754	0.555561	-1.38754	0.546115
	-1.37881	0.548539	-1.37881	0.553187	-1.37881	0.549528
	-1.37008	0.552643	-1.37008	0.537609	-1.37008	0.545522
	-1.36136	0.547797	-1.36136	0.54661	-1.36136	0.550764
	-1.35263	0.53845	-1.35263	0.552445	-1.35263	0.548143
	-1.3439	0.548588	-1.3439	0.542851	-1.3439	0.554226
	-1.33518	0.548539	-1.33518	0.538302	-1.33518	0.553435
	-1.32645	0.521389	-1.32645	0.528559	-1.32645	0.575095
	-1.31772	0.552198	-1.31772	0.556847	-1.31772	0.54206
	-1.309	0.556402	-1.309	0.545967	-1.309	0.547698
	-1.30027	0.546808	-1.30027	0.549874	-1.30027	0.546214
	-1.29154	0.54478	-1.29154	0.55833	-1.29154	0.546956
	-1.28282	0.552891	-1.28282	0.541516	-1.28282	0.547006
	-1.27409	0.557292	-1.27409	0.54661	-1.27409	0.547104
	-1.26536	0.537807	-1.26536	0.557144	-1.26536	0.548291
	-1.25664	0.54483	-1.25664	0.554374	-1.25664	0.548984
	-1.24791	0.558083	-1.24791	0.536126	-1.24791	0.548539
	-1.23918	0.544335	-1.23918	0.547104	-1.23918	0.550121
	-1.23046	0.53484	-1.23046	0.558924	-1.23046	0.5475
	-1.22173	0.551357	-1.22173	0.541566	-1.22173	0.552742
	-1.213	0.556451	-1.213	0.540577	-1.213	0.546907
	-1.20428	0.537857	-1.20428	0.559814	-1.20428	0.549973
	-1.19555	0.546907	-1.19555	0.550616	-1.19555	0.545176
	-1.18682	0.567183	-1.18682	0.535433	-1.18682	0.546017
	-1.1781	0.538697	-1.1781	0.556352	-1.1781	0.546709
	-1.16937	0.535335	-1.16937	0.571881	-1.16937	0.545522
	-1.16064	0.564364	-1.16064	0.523466	-1.16064	0.550467
	-1.15192	0.566639	-1.15192	0.535038	-1.15192	0.547945
	-1.14319	0.505613	-1.14319	0.580486	-1.14319	0.550418
	-1.13446	0.547797	-1.13446	0.544385	-1.13446	0.551654
	-1.12574	0.613125	-1.12574	0.485733	-1.12574	0.543395
	-1.11701	0.470501	-1.11701	0.59819	-1.11701	0.559962
	-1.10828	0.328223	-1.10828	0.872756	-1.10828	0.489837
	-1.09956	0.329954	-1.09956	0.818703	-1.09956	0.511399
	-1.09083	0.519015	-1.09083	0.566985	-1.09083	0.550566
	-1.0821	0.610108	-1.0821	0.484694	-1.0821	0.55022
	-1.07338	0.534741	-1.07338	0.564314	-1.07338	0.546561
	-1.06465	0.512833	-1.06465	0.571782	-1.06465	0.553682
	-1.05592	0.574749	-1.05592	0.528658	-1.05592	0.54755
	-1.0472	0.557341	-1.0472	0.531774	-1.0472	0.549577
	-1.03847	0.528955	-1.03847	0.573809	-1.03847	0.544187
	-1.02974	0.548638	-1.02974	0.551506	-1.02974	0.545077
	-1.02102	0.564611	-1.02102	0.533356	-1.02102	0.549726
	-1.01229	0.541467	-1.01229	0.556253	-1.01229	0.54478
	-1.00356	0.535928	-1.00356	0.553088	-1.00356	0.551259
	-0.994838	0.560407	-0.994838	0.535879	-0.994838	0.550319
	-0.986111	0.549973	-0.986111	0.542753	-0.986111	0.548192
	-0.977384	0.537412	-0.977384	0.563375	-0.977384	0.545571
	-0.968658	0.551357	-0.968658	0.549726	-0.968658	0.545027
	-0.959931	0.558578	-0.959931	0.541022	-0.959931	0.549132
	-0.951204	0.541764	-0.951204	0.551407	-0.951204	0.545918
	-0.942478	0.540033	-0.942478	0.549478	-0.942478	0.551407
	-0.933751	0.558182	-0.933751	0.538054	-0.933751	0.550368
	-0.925025	0.548786	-0.925025	0.54478	-0.925025	0.548192
	-0.916298	0.542011	-0.916298	0.558825	-0.916298	0.54572
	-0.907571	0.550863	-0.907571	0.550616	-0.907571	0.545275
	-0.898845	0.552544	-0.898845	0.543593	-0.898845	0.549973
	-0.890118	0.540676	-0.890118	0.549676	-0.890118	0.54839
	-0.881391	0.541665	-0.881391	0.548984	-0.881391	0.550566
	-0.872665	0.558973	-0.872665	0.542308	-0.872665	0.546956
	-0.863938	0.551951	-0.863938	0.545967	-0.863938	0.545275
	-0.855211	0.546956	-0.855211	0.552792	-0.855211	0.545967
	-0.846485	0.547648	-0.846485	0.54567	-0.846485	0.547747
	-0.837758	0.54933	-0.837758	0.541862	-0.837758	0.551456
	-0.829031	0.545275	-0.829031	0.55294	-0.829031	0.55116
	-0.820305	0.537065	-0.820305	0.552841	-0.820305	0.544632
	-0.811578	0.553632	-0.811578	0.547401	-0.811578	0.544533
	-0.802851	0.555462	-0.802851	0.550814	-0.802851	0.551605
	-0.794125	0.54211	-0.794125	0.550171	-0.794125	0.548885
	-0.785398	0.521883	-0.785398	0.520004	-0.785398	0.526532
	-0.776672	0.552643	-0.776672	0.540428	-0.776672	0.548143
	-0.767945	0.543643	-0.767945	0.545126	-0.767945	0.539044
	-0.759218	0.548934	-0.759218	0.555858	-0.759218	0.548885
	-0.750492	0.551308	-0.750492	0.54755	-0.750492	0.549775
	-0.741765	0.546412	-0.741765	0.541764	-0.741765	0.550072
	-0.733038	0.54122	-0.733038	0.552544	-0.733038	0.54844
	-0.724312	0.544632	-0.724312	0.553039	-0.724312	0.545275
	-0.715585	0.553929	-0.715585	0.551803	-0.715585	0.547006
	-0.706858	0.546956	-0.706858	0.546412	-0.706858	0.549132
	-0.698132	0.54028	-0.698132	0.546857	-0.698132	0.54844
	-0.689405	0.546907	-0.689405	0.548588	-0.689405	0.550072
	-0.680678	0.554077	-0.680678	0.545374	-0.680678	0.546857
	-0.671952	0.562237	-0.671952	0.559072	-0.671952	0.5385
	-0.663225	0.543395	-0.663225	0.548835	-0.663225	0.54839
	-0.654498	0.550121	-0.654498	0.543445	-0.654498	0.551852
	-0.645772	0.550171	-0.645772	0.542308	-0.645772	0.549083
	-0.637045	0.548687	-0.637045	0.550072	-0.637045	0.543544
	-0.628319	0.550022	-0.628319	0.554424	-0.628319	0.547302
	-0.619592	0.548687	-0.619592	0.545027	-0.619592	0.548786
	-0.610865	0.547203	-0.610865	0.541417	-0.610865	0.551901
	-0.602139	0.545473	-0.602139	0.550764	-0.602139	0.547451
	-0.593412	0.548242	-0.593412	0.553336	-0.593412	0.545275
	-0.584685	0.55477	-0.584685	0.546857	-0.584685	0.544236
	-0.575959	0.543445	-0.575959	0.543742	-0.575959	0.550319
	-0.567232	0.544483	-0.567232	0.550467	-0.567232	0.551704
	-0.558505	0.545423	-0.558505	0.552989	-0.558505	0.545522
	-0.549779	0.551259	-0.549779	0.553435	-0.549779	0.544335
	-0.541052	0.5475	-0.541052	0.544731	-0.541052	0.548885
	-0.532325	0.543742	-0.532325	0.548044	-0.532325	0.552841
	-0.523599	0.543494	-0.523599	0.551407	-0.523599	0.548094
	-0.514872	0.550715	-0.514872	0.55111	-0.514872	0.545027
	-0.506145	0.552396	-0.506145	0.546165	-0.506145	0.547945
	-0.497419	0.541269	-0.497419	0.545126	-0.497419	0.55022
	-0.488692	0.540972	-0.488692	0.549132	-0.488692	0.549775
	-0.479966	0.549379	-0.479966	0.550121	-0.479966	0.543198
	-0.471239	0.555709	-0.471239	0.552643	-0.471239	0.548143
	-0.462512	0.558874	-0.462512	0.564018	-0.462512	0.567677
	-0.453786	0.541566	-0.453786	0.547302	-0.453786	0.553237
	-0.445059	0.549726	-0.445059	0.550517	-0.445059	0.546363
	-0.436332	0.553039	-0.436332	0.555462	-0.436332	0.545621
	-0.427606	0.545522	-0.427606	0.545769	-0.427606	0.549775
	-0.418879	0.543544	-0.418879	0.544533	-0.418879	0.552396
	-0.410152	0.542901	-0.410152	0.550665	-0.410152	0.546115
	-0.401426	0.550072	-0.401426	0.55744	-0.401426	0.542753
	-0.392699	0.553781	-0.392699	0.538549	-0.392699	0.549973
	-0.383972	0.552495	-0.383972	0.540972	-0.383972	0.552742
	-0.375246	0.581524	-0.375246	0.515454	-0.375246	0.548044
	-0.366519	0.548341	-0.366519	0.556352	-0.366519	0.541121
	-0.357792	0.543742	-0.357792	0.550814	-0.357792	0.547945
	-0.349066	0.54567	-0.349066	0.538252	-0.349066	0.553781
	-0.340339	0.547599	-0.340339	0.548984	-0.340339	0.548786
	-0.331613	0.549528	-0.331613	0.55927	-0.331613	0.542555
	-0.322886	0.549033	-0.322886	0.549132	-0.322886	0.546857
	-0.314159	0.543989	-0.314159	0.537461	-0.314159	0.552594
	-0.305433	0.545868	-0.305433	0.548687	-0.305433	0.548291
	-0.296706	0.546115	-0.296706	0.55566	-0.296706	0.542654
	-0.287979	0.544582	-0.287979	0.55383	-0.287979	0.548094
	-0.279253	0.517581	-0.279253	0.565155	-0.279253	0.55749
	-0.270526	0.560111	-0.270526	0.536719	-0.270526	0.547599
	-0.261799	0.561298	-0.261799	0.547451	-0.261799	0.539489
	-0.253073	0.55022	-0.253073	0.546808	-0.253073	0.545967
	-0.244346	0.529301	-0.244346	0.533208	-0.244346	0.546115
	-0.235619	0.547995	-0.235619	0.548044	-0.235619	0.54839
	-0.226893	0.55927	-0.226893	0.552495	-0.226893	0.539983
	-0.218166	0.550171	-0.218166	0.546115	-0.218166	0.546857
	-0.20944	0.537758	-0.20944	0.542753	-0.20944	0.557688
	-0.200713	0.545522	-0.200713	0.552693	-0.200713	0.547747
	-0.191986	0.557391	-0.191986	0.560407	-0.191986	0.540132
	-0.18326	0.539093	-0.18326	0.551506	-0.18326	0.548687
	-0.174533	0.533999	-0.174533	0.541912	-0.174533	0.560012
	-0.165806	0.553237	-0.165806	0.544681	-0.165806	0.543445
	-0.15708	0.560111	-0.15708	0.564314	-0.15708	0.538846
	-0.148353	0.547203	-0.148353	0.534988	-0.148353	0.550665
	-0.139626	0.539142	-0.139626	0.540132	-0.139626	0.565946
	-0.1309	0.55655	-0.1309	0.550418	-0.1309	0.537362
	-0.122173	0.568221	-0.122173	0.566144	-0.122173	0.538252
	-0.113446	0.533109	-0.113446	0.536719	-0.113446	0.554424
	-0.10472	0.522971	-0.10472	0.558677	-0.10472	0.566787
	-0.0959931	0.555264	-0.0959931	0.561199	-0.0959931	0.528411
	-0.0872665	0.573414	-0.0872665	0.56293	-0.0872665	0.537412
	-0.0785398	0.513921	-0.0785398	0.526581	-0.0785398	0.561842
	-0.0698132	0.539291	-0.0698132	0.535186	-0.0698132	0.56832
	-0.0610865	0.571287	-0.0610865	0.565501	-0.0610865	0.508778
	-0.0523599	0.56837	-0.0523599	0.564957	-0.0523599	0.53662
	-0.0436332	0.494486	-0.0436332	0.498294	-0.0436332	0.579497
	-0.0349066	0.539439	-0.0349066	0.538153	-0.0349066	0.567875
	-0.0261799	0.603482	-0.0261799	0.608427	-0.0261799	0.467039
	-0.0174533	0.565353	-0.0174533	0.569754	-0.0174533	0.537857
	-0.00872665	0.329361	-0.00872665	0.323921	-0.00872665	0.748776
	0	0.329361	0	0.323871	0	1
	0.00872665	0.329361	0.00872665	0.323921	0.00872665	0.748727
	0.0174533	0.565353	0.0174533	0.569804	0.0174533	0.537857
	0.0261799	0.603383	0.0261799	0.608427	0.0261799	0.467039
	0.0349066	0.539439	0.0349066	0.538153	0.0349066	0.567776
	0.0436332	0.494486	0.0436332	0.498294	0.0436332	0.579497
	0.0523599	0.568419	0.0523599	0.564858	0.0523599	0.53662
	0.0610865	0.571337	0.0610865	0.565551	0.0610865	0.508778
	0.0698132	0.539241	0.0698132	0.535186	0.0698132	0.56837
	0.0785398	0.513872	0.0785398	0.526581	0.0785398	0.561891
	0.0872665	0.573463	0.0872665	0.56288	0.0872665	0.537511
	0.0959931	0.555314	0.0959931	0.561149	0.0959931	0.528461
	0.10472	0.522971	0.10472	0.558627	0.10472	0.56649
	0.113446	0.533109	0.113446	0.536769	0.113446	0.554523
	0.122173	0.568221	0.122173	0.566144	0.122173	0.538252
	0.1309	0.55655	0.1309	0.550418	0.1309	0.537511
	0.139626	0.539192	0.139626	0.540132	0.139626	0.565996
	0.148353	0.547203	0.148353	0.535038	0.148353	0.550616
	0.15708	0.560111	0.15708	0.564314	0.15708	0.538895
	0.165806	0.553286	0.165806	0.544681	0.165806	0.543544
	0.174533	0.534049	0.174533	0.541862	0.174533	0.559814
	0.18326	0.539192	0.18326	0.551506	0.18326	0.548687
	0.191986	0.557341	0.191986	0.560358	0.191986	0.540132
	0.200713	0.545522	0.200713	0.552693	0.200713	0.547648
	0.20944	0.537758	0.20944	0.542753	0.20944	0.557786
	0.218166	0.550171	0.218166	0.546115	0.218166	0.546709
	0.226893	0.559221	0.226893	0.552445	0.226893	0.539983
	0.235619	0.547945	0.235619	0.547995	0.235619	0.54839
	0.244346	0.529351	0.244346	0.533159	0.244346	0.546165
	0.253073	0.550171	0.253073	0.546808	0.253073	0.545967
	0.261799	0.561347	0.261799	0.547451	0.261799	0.539439
	0.270526	0.560111	0.270526	0.536719	0.270526	0.547797
	0.279253	0.517531	0.279253	0.565204	0.279253	0.557094
	0.287979	0.544582	0.287979	0.553781	0.287979	0.548044
	0.296706	0.545967	0.296706	0.555512	0.296706	0.542555
	0.305433	0.545819	0.305433	0.548638	0.305433	0.548341
	0.314159	0.543939	0.314159	0.537461	0.314159	0.552643
	0.322886	0.549033	0.322886	0.549033	0.322886	0.547055
	0.331613	0.549528	0.331613	0.55927	0.331613	0.542654
	0.340339	0.547599	0.340339	0.548934	0.340339	0.548835
	0.349066	0.54567	0.349066	0.538252	0.349066	0.553781
	0.357792	0.543742	0.357792	0.550912	0.357792	0.547995
	0.366519	0.548291	0.366519	0.556352	0.366519	0.54122
	0.375246	0.581574	0.375246	0.515454	0.375246	0.547401
	0.383972	0.552445	0.383972	0.540972	0.383972	0.552643
	0.392699	0.553781	0.392699	0.538549	0.392699	0.549775
	0.401426	0.550072	0.401426	0.55749	0.401426	0.542555
	0.410152	0.542851	0.410152	0.550566	0.410152	0.546165
	0.418879	0.543544	0.418879	0.544533	0.418879	0.552297
	0.427606	0.545522	0.427606	0.545769	0.427606	0.549775
	0.436332	0.553187	0.436332	0.555462	0.436332	0.54572
	0.445059	0.549726	0.445059	0.550517	0.445059	0.546115
	0.453786	0.541566	0.453786	0.547203	0.453786	0.553237
	0.462512	0.558874	0.462512	0.564067	0.462512	0.567776
	0.471239	0.555709	0.471239	0.552693	0.471239	0.547995
	0.479966	0.549379	0.479966	0.550121	0.479966	0.543148
	0.488692	0.540923	0.488692	0.549132	0.488692	0.549824
	0.497419	0.541269	0.497419	0.545126	0.497419	0.550517
	0.506145	0.552297	0.506145	0.546214	0.506145	0.547797
	0.514872	0.550665	0.514872	0.55116	0.514872	0.545027
	0.523599	0.543494	0.523599	0.551407	0.523599	0.548143
	0.532325	0.543742	0.532325	0.548044	0.532325	0.552742
	0.541052	0.5475	0.541052	0.54478	0.541052	0.548687
	0.549779	0.551308	0.549779	0.553385	0.549779	0.544434
	0.558505	0.545423	0.558505	0.553039	0.558505	0.545374
	0.567232	0.544483	0.567232	0.550517	0.567232	0.551704
	0.575959	0.543544	0.575959	0.543742	0.575959	0.550121
	0.584685	0.55477	0.584685	0.546857	0.584685	0.544187
	0.593412	0.548291	0.593412	0.553286	0.593412	0.545275
	0.602139	0.545473	0.602139	0.550764	0.602139	0.547648
	0.610865	0.547203	0.610865	0.541368	0.610865	0.551852
	0.619592	0.548687	0.619592	0.545027	0.619592	0.548786
	0.628319	0.550022	0.628319	0.554424	0.628319	0.547401
	0.637045	0.548736	0.637045	0.550072	0.637045	0.543643
	0.645772	0.550121	0.645772	0.542258	0.645772	0.549182
	0.654498	0.550171	0.654498	0.543494	0.654498	0.551852
	0.663225	0.543445	0.663225	0.548786	0.663225	0.548835
	0.671952	0.562485	0.671952	0.55932	0.671952	0.53845
	0.680678	0.554077	0.680678	0.545374	0.680678	0.547055
	0.689405	0.546907	0.689405	0.548638	0.689405	0.55027
	0.698132	0.540329	0.698132	0.546857	0.698132	0.548489
	0.706858	0.546956	0.706858	0.546412	0.706858	0.549033
	0.715585	0.553979	0.715585	0.551852	0.715585	0.546808
	0.724312	0.544632	0.724312	0.553039	0.724312	0.545374
	0.733038	0.54122	0.733038	0.552643	0.733038	0.54839
	0.741765	0.546363	0.741765	0.541764	0.741765	0.550072
	0.750492	0.551308	0.750492	0.54755	0.750492	0.549231
	0.759218	0.548934	0.759218	0.555907	0.759218	0.548786
	0.767945	0.543643	0.767945	0.545176	0.767945	0.538945
	0.776672	0.552742	0.776672	0.540428	0.776672	0.548044
	0.785398	0.521834	0.785398	0.520004	0.785398	0.526631
	0.794125	0.542209	0.794125	0.550171	0.794125	0.549033
	0.802851	0.555512	0.802851	0.550863	0.802851	0.551605
	0.811578	0.553731	0.811578	0.547401	0.811578	0.54478
	0.820305	0.537065	0.820305	0.552742	0.820305	0.544929
	0.829031	0.545324	0.829031	0.55294	0.829031	0.551209
	0.837758	0.54933	0.837758	0.541961	0.837758	0.551308
	0.846485	0.547648	0.846485	0.54567	0.846485	0.547846
	0.855211	0.546956	0.855211	0.552792	0.855211	0.546412
	0.863938	0.551901	0.863938	0.545967	0.863938	0.545473
	0.872665	0.558973	0.872665	0.542308	0.872665	0.547253
	0.881391	0.541615	0.881391	0.549033	0.881391	0.550467
	0.890118	0.540676	0.890118	0.549676	0.890118	0.54844
	0.898845	0.552495	0.898845	0.543593	0.898845	0.549775
	0.907571	0.550962	0.907571	0.550566	0.907571	0.545275
	0.916298	0.542011	0.916298	0.558825	0.916298	0.545769
	0.925025	0.548786	0.925025	0.54478	0.925025	0.548143
	0.933751	0.558281	0.933751	0.538054	0.933751	0.549973
	0.942478	0.540033	0.942478	0.549478	0.942478	0.551357
	0.951204	0.541764	0.951204	0.551357	0.951204	0.546165
	0.959931	0.558528	0.959931	0.541022	0.959931	0.548984
	0.968658	0.551357	0.968658	0.549775	0.968658	0.545027
	0.977384	0.537461	0.977384	0.563424	0.977384	0.545621
	0.986111	0.549973	0.986111	0.542802	0.986111	0.548291
	0.994838	0.560407	0.994838	0.535879	0.994838	0.55022
	1.00356	0.535928	1.00356	0.553088	1.00356	0.551456
	1.01229	0.541615	1.01229	0.556253	1.01229	0.544879
	1.02102	0.564611	1.02102	0.533356	1.02102	0.549379
	1.02974	0.548638	1.02974	0.551555	1.02974	0.544929
	1.03847	0.528856	1.03847	0.573908	1.03847	0.544632
	1.0472	0.557341	1.0472	0.531774	1.0472	0.549132
	1.05592	0.574749	1.05592	0.528658	1.05592	0.547104
	1.06465	0.512784	1.06465	0.571782	1.06465	0.554226
	1.07338	0.534791	1.07338	0.564314	1.07338	0.546709
	1.0821	0.610158	1.0821	0.484595	1.0821	0.548835
	1.09083	0.519015	1.09083	0.566985	1.09083	0.550962
	1.09956	0.329905	1.09956	0.818753	1.09956	0.515652
	1.10828	0.328223	1.10828	0.872756	1.10828	0.494684
	1.11701	0.470501	1.11701	0.598239	1.11701	0.561248
	1.12574	0.613125	1.12574	0.485733	1.12574	0.54206
	1.13446	0.547747	1.13446	0.544385	1.13446	0.551704
	1.14319	0.505613	1.14319	0.580585	1.14319	0.551061
	1.15192	0.566738	1.15192	0.535038	1.15192	0.547896
	1.16064	0.564364	1.16064	0.523466	1.16064	0.549676
	1.16937	0.535335	1.16937	0.571881	1.16937	0.545868
	1.1781	0.538697	1.1781	0.556402	1.1781	0.546659
	1.18682	0.567183	1.18682	0.535433	1.18682	0.54572
	1.19555	0.546907	1.19555	0.550616	1.19555	0.545126
	1.20428	0.537857	1.20428	0.559814	1.20428	0.550022
	1.213	0.556352	1.213	0.540577	1.213	0.546808
	1.22173	0.551407	1.22173	0.541566	1.22173	0.552693
	1.23046	0.53484	1.23046	0.558924	1.23046	0.5475
	1.23918	0.544335	1.23918	0.547203	1.23918	0.550566
	1.24791	0.558083	1.24791	0.536126	1.24791	0.548242
	1.25664	0.54483	1.25664	0.554374	1.25664	0.548687
	1.26536	0.537906	1.26536	0.557144	1.26536	0.548242
	1.27409	0.557292	1.27409	0.54661	1.27409	0.546709
	1.28282	0.552891	1.28282	0.541516	1.28282	0.546907
	1.29154	0.544731	1.29154	0.55833	1.29154	0.547104
	1.30027	0.546808	1.30027	0.549874	1.30027	0.546214
	1.309	0.556402	1.309	0.545967	1.309	0.547599
	1.31772	0.552198	1.31772	0.556847	1.31772	0.54206
	1.32645	0.52129	1.32645	0.528559	1.32645	0.575244
	1.33518	0.548539	1.33518	0.538302	1.33518	0.552989
	1.3439	0.548588	1.3439	0.542851	1.3439	0.55383
	1.35263	0.53845	1.35263	0.552445	1.35263	0.548588
	1.36136	0.547797	1.36136	0.54661	1.36136	0.550566
	1.37008	0.552643	1.37008	0.537609	1.37008	0.54572
	1.37881	0.548638	1.37881	0.553237	1.37881	0.54928
	1.38754	0.53939	1.38754	0.555611	1.38754	0.545423
	1.39626	0.557193	1.39626	0.548094	1.39626	0.549923
	1.40499	0.546907	1.40499	0.544731	1.40499	0.548984
	1.41372	0.550715	1.41372	0.556995	1.41372	0.550814
	1.42244	0.544038	1.42244	0.548835	1.42244	0.545324
	1.43117	0.555165	1.43117	0.552099	1.43117	0.54933
	1.4399	0.549132	1.4399	0.544929	1.4399	0.54211
	1.44862	0.549627	1.44862	0.550171	1.44862	0.555165
	1.45735	0.541813	1.45735	0.545769	1.45735	0.542901
	1.46608	0.542703	1.46608	0.560358	1.46608	0.553039
	1.4748	0.530241	1.4748	0.554028	1.4748	0.542703
	1.48353	0.547104	1.48353	0.559122	1.48353	0.550517
	1.49226	0.540132	1.49226	0.540774	1.49226	0.538203
	1.50098	0.54211	1.50098	0.559468	1.50098	0.554325
	1.50971	0.537511	1.50971	0.546907	1.50971	0.53662
	1.51844	0.555709	1.51844	0.552891	1.51844	0.551357
	1.52716	0.53573	1.52716	0.543049	1.52716	0.54117
	1.53589	0.553484	1.53589	0.553088	1.53589	0.552544
	1.54462	0.528559	1.54462	0.554077	1.54462	0.53934
	1.55334	0.562138	1.55334	0.541912	1.55334	0.550368
	1.56207	0.541022	1.56207	0.539736	1.56207	0.539686
	1.5708	0.663172	1.5708	0.663221	1.5708	0.663221

## Sheet: Figure 3d
V/nL	H/μm	Rm,2/μm
24	73.3	279
	62	252.7
	58.8	215.1
	46.3	204.1
	43.2	168.6
	38.2	128.7
	35.8	95.3
	32.9	90.5
	30.7	94.1
	27.6	86.5
	25.6	66.7
	23.6	66.7
	22.5	63.2
	21.4	54.6
	19.5	64.9
	17.4	73.5
	15.2	56.3
	14.2	53.5
24.4	77.4	283.02
	66.5	259.17
	60.8	240.09
	55.7	182.85
	50.5	195.57
	45.4	154.23
	40.3	136.74
	35.2	128.79
	33.2	98.58
	32.3	111.3
	31.2	130.38
	30.2	117.66
	28.1	143.1
	24.8	155.82
	19.8	73.14
	16.8	63.6
	15.8	55.65
25.8	69.8	312.12
	64.5	261.12
	61.8	279.48
	58.8	244.8
	52	212.16
	41.1	146.88
	34.9	128.52
	29.3	108.12
	26.6	108.12
	24.8	89.76
	23.7	91.8
	22.6	89.76
	21.5	97.92
	20.4	83.64
	19.4	89.76
	17.4	104.04
	14.3	89.76
	13.3	87.72
10.3	57.2	228.8
	52.4	187.2
	44.7	174.2
	41.7	156
	32.9	127.4
	30.1	109.2
	23.1	67.6
	17.4	72.8
	14.4	69.16
	13.4	67.6
22.5	70.3	242.88
	59.4	228.16
	54.7	233.68
	49.2	204.24
	44	172.96
	38.9	187.68
	33.8	154.56
	28.4	114.08
	23.3	101.2
	18.6	69.92
	17.2	80.96
	16.3	75.44
	15.2	55.2

## Sheet: Figure 3e
Experimental data				Theoretical data
	f	Rm,2/H		f	Rm,2/H
Squrare	0.14	12.8		0.13	14.5117
	0.16	11.8		0.15	12.5768
	0.3	6		0.17	11.0972
	0.37	5.2		0.19	9.92905
	0.64	4		0.21	8.98342
				0.23	8.20226
Hexagon	0.15	12.7		0.25	7.54608
	0.28	5.2		0.27	6.98711
	0.3	8.4		0.29	6.50524
	0.32	5.7		0.31	6.08554
	0.39	3.2		0.33	5.71672
	0.44	3.74		0.35	5.39005
	0.48	2.7		0.37	5.0987
				0.39	4.83723
				0.41	4.60127
				0.43	4.38725
				0.45	4.19226
				0.47	4.01387
				0.49	3.85004
				0.51	3.69906
				0.53	3.55947
				0.55	3.43003
				0.57	3.30968
				0.59	3.19749
				0.61	3.09265
				0.63	2.99447
				0.65	2.90234
				0.67	2.8157

## Sheet: Figure 5a
H/H0	F/E	Note
0.33218	2.82821	in red
0.26606	1.67598
0.24339	1.70379
0.23079	1.68992
0.19521	0.98987
0.18514	1.01737	in red
0.14578	0.59988
0.13602	0.34183
0.12028	0.19531
0.11272	0.12398	in red
0.10359	0.14085
0.09666	0.16137
0.0869	0.1059
0.0806	0.07824
0.07431	0.06385
0.07084	0.07093
0.06738	0.03914
0.0614	0.04928
0.05479	0.084359
0.04786	0.059178
0.04471	0.02627	in red

## Sheet: Supplementary Figure 8
Name	a		b		c
Variable	α	ε(α)	α	ε(α)	α	ε(α)
Data	-1.5708	1	-1.5708	0.218169	-1.5708	0.607427
	-1.56207	0.905085	-1.56207	0.438299	-1.56207	0.678732
	-1.55334	0.691817	-1.55334	0.512602	-1.55334	0.684114
	-1.54462	0.664491	-1.54462	0.452392	-1.54462	0.678238
	-1.53589	0.742233	-1.53589	0.479106	-1.53589	0.682485
	-1.52716	0.752183	-1.52716	0.480863	-1.52716	0.677053
	-1.51844	0.697299	-1.51844	0.46338	-1.51844	0.681201
	-1.50971	0.705219	-1.50971	0.481312	-1.50971	0.677843
	-1.50098	0.740231	-1.50098	0.465422	-1.50098	0.680164
	-1.49226	0.728715	-1.49226	0.4769	-1.49226	0.675028
	-1.48353	0.70168	-1.48353	0.477513	-1.48353	0.678436
	-1.4748	0.717953	-1.4748	0.458764	-1.4748	0.677349
	-1.46608	0.734778	-1.46608	0.478779	-1.46608	0.680608
	-1.45735	0.71717	-1.45735	0.471754	-1.45735	0.6653
	-1.44862	0.706582	-1.44862	0.474899	-1.44862	0.678238
	-1.4399	0.724248	-1.4399	0.471468	-1.4399	0.680608
	-1.43117	0.729382	-1.43117	0.468036	-1.43117	0.680757
	-1.42244	0.711745	-1.42244	0.479147	-1.42244	0.678386
	-1.41372	0.71337	-1.41372	0.477023	-1.41372	0.676609
	-1.40499	0.720709	-1.40499	0.475961	-1.40499	0.681991
	-1.39626	0.728454	-1.39626	0.466648	-1.39626	0.685053
	-1.38754	0.714008	-1.38754	0.473224	-1.38754	0.653499
	-1.37881	0.716242	-1.37881	0.473265	-1.37881	0.678732
	-1.37008	0.726888	-1.37008	0.476574	-1.37008	0.6773
	-1.36136	0.726133	-1.36136	0.499326	-1.36136	0.682929
	-1.35263	0.716387	-1.35263	0.393203	-1.35263	0.677399
	-1.3439	0.719694	-1.3439	0.439933	-1.3439	0.678683
	-1.33518	0.728541	-1.33518	0.478289	-1.33518	0.676954
	-1.32645	0.709309	-1.32645	0.488256	-1.32645	0.68288
	-1.31772	0.712616	-1.31772	0.466688	-1.31772	0.677201
	-1.309	0.720593	-1.309	0.481353	-1.309	0.677201
	-1.30027	0.725292	-1.30027	0.469098	-1.30027	0.677102
	-1.29154	0.720593	-1.29154	0.472816	-1.29154	0.683176
	-1.28282	0.715981	-1.28282	0.481149	-1.28282	0.675572
	-1.27409	0.723987	-1.27409	0.47012	-1.27409	0.678929
	-1.26536	0.721376	-1.26536	0.482006	-1.26536	0.681942
	-1.25664	0.709628	-1.25664	0.473347	-1.25664	0.682139
	-1.24791	0.758536	-1.24791	0.437972	-1.24791	0.672905
	-1.23918	0.721666	-1.23918	0.480904	-1.23918	0.680263
	-1.23046	0.724422	-1.23046	0.470324	-1.23046	0.683324
	-1.22173	0.720709	-1.22173	0.474368	-1.22173	0.677102
	-1.213	0.715633	-1.213	0.477758	-1.213	0.674831
	-1.20428	0.727323	-1.20428	0.481802	-1.20428	0.679473
	-1.19555	0.72039	-1.19555	0.468649	-1.19555	0.68046
	-1.18682	0.712471	-1.18682	0.450472	-1.18682	0.672115
	-1.1781	0.718214	-1.1781	0.477595	-1.1781	0.678139
	-1.16937	0.720042	-1.16937	0.477554	-1.16937	0.681398
	-1.16064	0.725785	-1.16064	0.468649	-1.16064	0.685793
	-1.15192	0.726075	-1.15192	0.471958	-1.15192	0.672609
	-1.14319	0.718823	-1.14319	0.474286	-1.14319	0.678041
	-1.13446	0.724306	-1.13446	0.486581	-1.13446	0.682485
	-1.12574	0.722478	-1.12574	0.461868	-1.12574	0.690879
	-1.11701	0.720593	-1.11701	0.466525	-1.11701	0.669399
	-1.10828	0.696429	-1.10828	0.479065	-1.10828	0.678386
	-1.09956	0.722856	-1.09956	0.476247	-1.09956	0.688805
	-1.09083	0.721579	-1.09083	0.476737	-1.09083	0.681201
	-1.0821	0.724915	-1.0821	0.467179	-1.0821	0.66056
	-1.07338	0.722217	-1.07338	0.468077	-1.07338	0.683275
	-1.06465	0.706553	-1.06465	0.489114	-1.06465	0.760209
	-1.05592	0.72741	-1.05592	0.492627	-1.05592	1
	-1.0472	0.704754	-1.0472	0.444753	-1.0472	0.70836
	-1.03847	0.714878	-1.03847	0.471345	-1.03847	0.667128
	-1.02974	0.691701	-1.02974	0.482333	-1.02974	0.653943
	-1.02102	0.724741	-1.02102	0.497855	-1.02102	0.695126
	-1.01229	0.732225	-1.01229	0.444018	-1.01229	0.678189
	-1.00356	0.721985	-1.00356	0.451207	-1.00356	0.671967
	-0.994838	0.709193	-0.994838	0.479515	-0.994838	0.66856
	-0.986111	0.70255	-0.986111	0.554961	-0.986111	0.687275
	-0.977384	0.72976	-0.977384	1	-0.977384	0.686188
	-0.968658	0.720883	-0.968658	0.572566	-0.968658	0.681448
	-0.959931	0.720854	-0.959931	0.483559	-0.959931	0.67972
	-0.951204	0.723581	-0.951204	0.456885	-0.951204	0.678929
	-0.942478	0.728309	-0.942478	0.436012	-0.942478	0.68046
	-0.933751	0.720361	-0.933751	0.505045	-0.933751	0.675522
	-0.925025	0.720303	-0.925025	0.481925	-0.925025	0.687571
	-0.916298	0.720361	-0.916298	0.467628	-0.916298	0.684263
	-0.907571	0.718156	-0.907571	0.458192	-0.907571	0.680312
	-0.898845	0.725727	-0.898845	0.496303	-0.898845	0.678189
	-0.890118	0.724103	-0.890118	0.472121	-0.890118	0.682287
	-0.881391	0.711861	-0.881391	0.468567	-0.881391	0.682682
	-0.872665	0.723117	-0.872665	0.466525	-0.872665	0.676115
	-0.863938	0.718736	-0.863938	0.479637	-0.863938	0.678979
	-0.855211	0.721318	-0.855211	0.475307	-0.855211	0.681448
	-0.846485	0.732573	-0.846485	0.47449	-0.846485	0.682534
	-0.837758	0.706814	-0.837758	0.475593	-0.837758	0.678386
	-0.829031	0.725089	-0.829031	0.47061	-0.829031	0.674485
	-0.820305	0.724393	-0.820305	0.480985	-0.820305	0.671769
	-0.811578	0.705393	-0.811578	0.481189	-0.811578	0.684164
	-0.802851	0.759087	-0.802851	0.473592	-0.802851	0.679769
	-0.794125	0.668552	-0.794125	0.468322	-0.794125	0.681053
	-0.785398	0.586662	-0.785398	0.485111	-0.785398	0.683769
	-0.776672	0.669045	-0.776672	0.486581	-0.776672	0.679324
	-0.767945	0.759261	-0.767945	0.471182	-0.767945	0.675473
	-0.759218	0.706843	-0.759218	0.47061	-0.759218	0.680361
	-0.750492	0.725263	-0.750492	0.476247	-0.750492	0.680361
	-0.741765	0.724915	-0.741765	0.480005	-0.741765	0.674831
	-0.733038	0.709222	-0.733038	0.479637	-0.733038	0.681102
	-0.724312	0.73327	-0.724312	0.464156	-0.724312	0.651869
	-0.715585	0.722159	-0.715585	0.469058	-0.715585	0.685053
	-0.706858	0.718794	-0.706858	0.478167	-0.706858	0.680361
	-0.698132	0.725089	-0.698132	0.480495	-0.698132	0.677102
	-0.689405	0.712006	-0.689405	0.476206	-0.689405	0.680707
	-0.680678	0.724973	-0.680678	0.464564	-0.680678	0.681645
	-0.671952	0.726772	-0.671952	0.481557	-0.671952	0.679621
	-0.663225	0.71833	-0.663225	0.476615	-0.663225	0.681152
	-0.654498	0.722536	-0.654498	0.47204	-0.654498	0.681201
	-0.645772	0.714849	-0.645772	0.482292	-0.645772	0.68762
	-0.637045	0.719984	-0.637045	0.431886	-0.637045	0.67972
	-0.628319	0.725843	-0.628319	0.486786	-0.628319	0.680905
	-0.619592	0.719491	-0.619592	0.470324	-0.619592	0.678139
	-0.610865	0.72213	-0.610865	0.478657	-0.610865	0.680065
	-0.602139	0.717721	-0.602139	0.471263	-0.602139	0.680312
	-0.593412	0.714298	-0.593412	0.470283	-0.593412	0.677596
	-0.584685	0.731935	-0.584685	0.473878	-0.584685	0.678929
	-0.575959	0.719723	-0.575959	0.476083	-0.575959	0.678139
	-0.567232	0.721811	-0.567232	0.465626	-0.567232	0.683769
	-0.558505	0.728918	-0.558505	0.470855	-0.558505	0.673251
	-0.549779	0.724219	-0.549779	0.478534	-0.549779	0.685151
	-0.541052	0.714385	-0.541052	0.471345	-0.541052	0.671424
	-0.532325	0.715981	-0.532325	0.479964	-0.532325	0.629302
	-0.523599	0.717257	-0.523599	0.467791	-0.523599	0.682287
	-0.514872	0.726017	-0.514872	0.476288	-0.514872	0.67651
	-0.506145	0.721405	-0.506145	0.474858	-0.506145	0.679522
	-0.497419	0.718852	-0.497419	0.480127	-0.497419	0.682386
	-0.488692	0.723378	-0.488692	0.479188	-0.488692	0.679769
	-0.479966	0.722943	-0.479966	0.460929	-0.479966	0.679621
	-0.471239	0.722101	-0.471239	0.487072	-0.471239	0.675769
	-0.462512	0.71775	-0.462512	0.400719	-0.462512	0.683077
	-0.453786	0.715168	-0.453786	0.417222	-0.453786	0.680263
	-0.445059	0.724335	-0.445059	0.486541	-0.445059	0.677201
	-0.436332	0.722246	-0.436332	0.458846	-0.436332	0.676312
	-0.427606	0.718388	-0.427606	0.476696	-0.427606	0.679078
	-0.418879	0.72039	-0.418879	0.480168	-0.418879	0.666189
	-0.410152	0.724538	-0.410152	0.471182	-0.410152	0.677942
	-0.401426	0.720622	-0.401426	0.474204	-0.401426	0.679028
	-0.392699	0.717315	-0.392699	0.470446	-0.392699	0.677596
	-0.383972	0.716039	-0.383972	0.479801	-0.383972	0.682435
	-0.375246	0.723088	-0.375246	0.476002	-0.375246	0.681349
	-0.366519	0.723929	-0.366519	0.474981	-0.366519	0.680016
	-0.357792	0.717402	-0.357792	0.473224	-0.357792	0.676115
	-0.349066	0.720506	-0.349066	0.483559	-0.349066	0.683621
	-0.340339	0.726424	-0.340339	0.477309	-0.340339	0.643326
	-0.331613	0.722449	-0.331613	0.469344	-0.331613	0.686386
	-0.322886	0.73237	-0.322886	0.481761	-0.322886	0.679275
	-0.314159	0.715691	-0.314159	0.473673	-0.314159	0.676757
	-0.305433	0.723088	-0.305433	0.469548	-0.305433	0.681053
	-0.296706	0.723291	-0.296706	0.481108	-0.296706	0.679423
	-0.287979	0.715139	-0.287979	0.411503	-0.287979	0.674288
	-0.279253	0.720709	-0.279253	0.497243	-0.279253	0.680312
	-0.270526	0.724625	-0.270526	0.471018	-0.270526	0.678979
	-0.261799	0.720332	-0.261799	0.471263	-0.261799	0.675868
	-0.253073	0.712587	-0.253073	0.478779	-0.253073	0.680411
	-0.244346	0.715052	-0.244346	0.479882	-0.244346	0.681003
	-0.235619	0.729672	-0.235619	0.476369	-0.235619	0.678831
	-0.226893	0.716706	-0.226893	0.473102	-0.226893	0.677843
	-0.218166	0.709831	-0.218166	0.472203	-0.218166	0.677201
	-0.20944	0.726511	-0.20944	0.452351	-0.20944	0.681744
	-0.200713	0.729556	-0.200713	0.481598	-0.200713	0.680658
	-0.191986	0.719317	-0.191986	0.469425	-0.191986	0.675325
	-0.18326	0.71482	-0.18326	0.48507	-0.18326	0.679571
	-0.174533	0.723204	-0.174533	0.487317	-0.174533	0.680905
	-0.165806	0.728512	-0.165806	0.4711	-0.165806	0.676905
	-0.15708	0.713254	-0.15708	0.469344	-0.15708	0.676707
	-0.148353	0.714849	-0.148353	0.474245	-0.148353	0.680263
	-0.139626	0.72857	-0.139626	0.487766	-0.139626	0.683769
	-0.1309	0.723697	-0.1309	0.465259	-0.1309	0.677053
	-0.122173	0.705944	-0.122173	0.461051	-0.122173	0.67972
	-0.113446	0.71862	-0.113446	0.501532	-0.113446	0.681596
	-0.10472	0.740435	-0.10472	0.489727	-0.10472	0.684756
	-0.0959931	0.71833	-0.0959931	0.454434	-0.0959931	0.674979
	-0.0872665	0.70197	-0.0872665	0.478657	-0.0872665	0.677497
	-0.0785398	0.727526	-0.0785398	0.480699	-0.0785398	0.680707
	-0.0698132	0.740638	-0.0698132	0.490299	-0.0698132	0.685349
	-0.0610865	0.705045	-0.0610865	0.45615	-0.0610865	0.676905
	-0.0523599	0.704928	-0.0523599	0.466484	-0.0523599	0.67967
	-0.0436332	0.749427	-0.0436332	0.496222	-0.0436332	0.682633
	-0.0349066	0.741334	-0.0349066	0.497692	-0.0349066	0.693793
	-0.0261799	0.663244	-0.0261799	0.416772	-0.0261799	0.667177
	-0.0174533	0.702666	-0.0174533	0.46485	-0.0174533	0.676115
	-0.00872665	0.923041	-0.00872665	0.606225	-0.00872665	0.708113
	0	1	0	1	0	1
	0.00872665	0.923215	0.00872665	0.606307	0.00872665	0.708064
	0.0174533	0.702637	0.0174533	0.464769	0.0174533	0.675967
	0.0261799	0.663302	0.0261799	0.41669	0.0261799	0.667276
	0.0349066	0.741305	0.0349066	0.497692	0.0349066	0.693842
	0.0436332	0.749224	0.0436332	0.496671	0.0436332	0.683176
	0.0523599	0.705103	0.0523599	0.466403	0.0523599	0.679571
	0.0610865	0.705132	0.0610865	0.456027	0.0610865	0.676806
	0.0698132	0.74058	0.0698132	0.490299	0.0698132	0.68525
	0.0785398	0.727468	0.0785398	0.480618	0.0785398	0.681201
	0.0872665	0.701999	0.0872665	0.47882	0.0872665	0.677448
	0.0959931	0.71833	0.0959931	0.454352	0.0959931	0.674633
	0.10472	0.740464	0.10472	0.489972	0.10472	0.684904
	0.113446	0.718562	0.113446	0.501246	0.113446	0.681892
	0.122173	0.706234	0.122173	0.461051	0.122173	0.679966
	0.1309	0.723755	0.1309	0.465259	0.1309	0.677547
	0.139626	0.728802	0.139626	0.487398	0.139626	0.683472
	0.148353	0.714733	0.148353	0.474204	0.148353	0.680065
	0.15708	0.713254	0.15708	0.46967	0.15708	0.676954
	0.165806	0.728483	0.165806	0.471182	0.165806	0.677596
	0.174533	0.723175	0.174533	0.487521	0.174533	0.681102
	0.18326	0.714878	0.18326	0.485111	0.18326	0.679078
	0.191986	0.719172	0.191986	0.469548	0.191986	0.675621
	0.200713	0.729353	0.200713	0.481721	0.200713	0.681003
	0.20944	0.726627	0.20944	0.452514	0.20944	0.68204
	0.218166	0.710034	0.218166	0.472285	0.218166	0.677201
	0.226893	0.716764	0.226893	0.472897	0.226893	0.678041
	0.235619	0.729702	0.235619	0.476329	0.235619	0.679176
	0.244346	0.714008	0.244346	0.479964	0.244346	0.680757
	0.253073	0.712558	0.253073	0.479188	0.253073	0.680115
	0.261799	0.720564	0.261799	0.471835	0.261799	0.675423
	0.270526	0.724886	0.270526	0.470732	0.270526	0.679028
	0.279253	0.720332	0.279253	0.497284	0.279253	0.679818
	0.287979	0.715168	0.287979	0.411176	0.287979	0.67488
	0.296706	0.723349	0.296706	0.48123	0.296706	0.678979
	0.305433	0.723117	0.305433	0.469834	0.305433	0.680855
	0.314159	0.71572	0.314159	0.473469	0.314159	0.677201
	0.322886	0.732312	0.322886	0.481966	0.322886	0.679522
	0.331613	0.722653	0.331613	0.469548	0.331613	0.686287
	0.340339	0.726308	0.340339	0.477513	0.340339	0.643968
	0.349066	0.72039	0.349066	0.483273	0.349066	0.684164
	0.357792	0.717199	0.357792	0.473102	0.357792	0.67651
	0.366519	0.723813	0.366519	0.474899	0.366519	0.680312
	0.375246	0.723001	0.375246	0.475879	0.375246	0.681003
	0.383972	0.716416	0.383972	0.480373	0.383972	0.682238
	0.392699	0.717286	0.392699	0.470569	0.392699	0.677547
	0.401426	0.720622	0.401426	0.474	0.401426	0.679176
	0.410152	0.724567	0.410152	0.471304	0.410152	0.677892
	0.418879	0.720477	0.418879	0.480209	0.418879	0.665745
	0.427606	0.718301	0.427606	0.476369	0.427606	0.679028
	0.436332	0.722624	0.436332	0.45905	0.436332	0.676757
	0.445059	0.724538	0.445059	0.486173	0.445059	0.6773
	0.453786	0.715371	0.453786	0.417262	0.453786	0.680608
	0.462512	0.718359	0.462512	0.400719	0.462512	0.682682
	0.471239	0.72184	0.471239	0.487153	0.471239	0.675868
	0.479966	0.723001	0.479966	0.460194	0.479966	0.679818
	0.488692	0.723262	0.488692	0.478861	0.488692	0.679374
	0.497419	0.719114	0.497419	0.480413	0.497419	0.682139
	0.506145	0.721608	0.506145	0.474817	0.506145	0.67967
	0.514872	0.726221	0.514872	0.476288	0.514872	0.676263
	0.523599	0.717431	0.523599	0.467955	0.523599	0.682189
	0.532325	0.716068	0.532325	0.479678	0.532325	0.628068
	0.541052	0.714385	0.541052	0.470977	0.541052	0.671177
	0.549779	0.724277	0.549779	0.478208	0.549779	0.685299
	0.558505	0.728454	0.558505	0.470651	0.558505	0.673498
	0.567232	0.721521	0.567232	0.465504	0.567232	0.683769
	0.575959	0.719578	0.575959	0.475961	0.575959	0.678139
	0.584685	0.732022	0.584685	0.473592	0.584685	0.679324
	0.593412	0.714356	0.593412	0.470038	0.593412	0.677497
	0.602139	0.717489	0.602139	0.471345	0.602139	0.680263
	0.610865	0.72184	0.610865	0.478902	0.610865	0.67967
	0.619592	0.719694	0.619592	0.469834	0.619592	0.679226
	0.628319	0.725727	0.628319	0.486786	0.628319	0.6813
	0.637045	0.719868	0.637045	0.432131	0.637045	0.679374
	0.645772	0.714443	0.645772	0.482374	0.645772	0.687373
	0.654498	0.722798	0.654498	0.471345	0.654498	0.681547
	0.663225	0.718388	0.663225	0.476615	0.663225	0.6813
	0.671952	0.726714	0.671952	0.481925	0.671952	0.679769
	0.680678	0.72477	0.680678	0.464564	0.680678	0.681695
	0.689405	0.712036	0.689405	0.475838	0.689405	0.680608
	0.698132	0.725002	0.698132	0.480291	0.698132	0.677251
	0.706858	0.718678	0.706858	0.478208	0.706858	0.680905
	0.715585	0.722391	0.715585	0.469344	0.715585	0.684954
	0.724312	0.733531	0.724312	0.463502	0.724312	0.650437
	0.733038	0.709135	0.733038	0.479433	0.733038	0.68125
	0.741765	0.724741	0.741765	0.479964	0.741765	0.67488
	0.750492	0.725495	0.750492	0.476124	0.750492	0.679868
	0.759218	0.706988	0.759218	0.470773	0.759218	0.680905
	0.767945	0.758855	0.767945	0.471263	0.767945	0.675275
	0.776672	0.668668	0.776672	0.486867	0.776672	0.678831
	0.785398	0.589331	0.785398	0.48507	0.785398	0.684016
	0.794125	0.668088	0.794125	0.468363	0.794125	0.68051
	0.802851	0.758884	0.802851	0.473388	0.802851	0.679966
	0.811578	0.705799	0.811578	0.481108	0.811578	0.684658
	0.820305	0.725002	0.820305	0.481802	0.820305	0.671424
	0.829031	0.724886	0.829031	0.470773	0.829031	0.674781
	0.837758	0.707133	0.837758	0.475021	0.837758	0.678287
	0.846485	0.732805	0.846485	0.474245	0.846485	0.681003
	0.855211	0.720854	0.855211	0.474899	0.855211	0.680855
	0.863938	0.718678	0.863938	0.479719	0.863938	0.67972
	0.872665	0.722914	0.872665	0.466811	0.872665	0.676016
	0.881391	0.712181	0.881391	0.468404	0.881391	0.682979
	0.890118	0.724306	0.890118	0.471958	0.890118	0.681793
	0.898845	0.725901	0.898845	0.495936	0.898845	0.678781
	0.907571	0.718562	0.907571	0.457743	0.907571	0.681398
	0.916298	0.719984	0.916298	0.467587	0.916298	0.684855
	0.925025	0.722101	0.925025	0.481843	0.925025	0.686435
	0.933751	0.720303	0.933751	0.505004	0.933751	0.674979
	0.942478	0.727439	0.942478	0.436093	0.942478	0.67972
	0.951204	0.722275	0.951204	0.457416	0.951204	0.680312
	0.959931	0.719897	0.959931	0.48364	0.959931	0.68046
	0.968658	0.721666	0.968658	0.572689	0.968658	0.681349
	0.977384	0.73063	0.977384	1	0.977384	0.687522
	0.986111	0.701477	0.986111	0.554675	0.986111	0.68683
	0.994838	0.710266	0.994838	0.47927	0.994838	0.673004
	1.00356	0.719085	1.00356	0.451452	1.00356	0.674041
	1.01229	0.734981	1.01229	0.443446	1.01229	0.676362
	1.02102	0.725321	1.02102	0.497488	1.02102	0.69246
	1.02974	0.694689	1.02974	0.48123	1.02974	0.657103
	1.03847	0.71015	1.03847	0.471876	1.03847	0.671424
	1.0472	0.707568	1.0472	0.444671	1.0472	0.698978
	1.05592	0.724132	1.05592	0.493117	1.05592	0.996642
	1.06465	0.709744	1.06465	0.49087	1.06465	0.752753
	1.07338	0.720506	1.07338	0.468118	1.07338	0.681448
	1.0821	0.726308	1.0821	0.466525	1.0821	0.662782
	1.09083	0.720796	1.09083	0.47735	1.09083	0.681053
	1.09956	0.723523	1.09956	0.477186	1.09956	0.687769
	1.10828	0.678908	1.10828	0.479474	1.10828	0.678238
	1.11701	0.72126	1.11701	0.466239	1.11701	0.672312
	1.12574	0.721463	1.12574	0.461664	1.12574	0.691275
	1.13446	0.725205	1.13446	0.486214	1.13446	0.681596
	1.14319	0.718533	1.14319	0.474041	1.14319	0.678287
	1.15192	0.725727	1.15192	0.471631	1.15192	0.672905
	1.16064	0.725495	1.16064	0.469139	1.16064	0.685349
	1.16937	0.71952	1.16937	0.477309	1.16937	0.6813
	1.1781	0.71862	1.1781	0.477922	1.1781	0.678337
	1.18682	0.711861	1.18682	0.450268	1.18682	0.67251
	1.19555	0.719839	1.19555	0.468649	1.19555	0.68046
	1.20428	0.727845	1.20428	0.481802	1.20428	0.679818
	1.213	0.71572	1.213	0.477717	1.213	0.67493
	1.22173	0.721666	1.22173	0.473919	1.22173	0.678287
	1.23046	0.724451	1.23046	0.47012	1.23046	0.682979
	1.23918	0.721463	1.23918	0.480781	1.23918	0.680213
	1.24791	0.759812	1.24791	0.437441	1.24791	0.672757
	1.25664	0.709599	1.25664	0.473224	1.25664	0.682287
	1.26536	0.721463	1.26536	0.482006	1.26536	0.682633
	1.27409	0.723842	1.27409	0.468363	1.27409	0.680065
	1.28282	0.716126	1.28282	0.480985	1.28282	0.67567
	1.29154	0.721115	1.29154	0.472652	1.29154	0.682979
	1.30027	0.724828	1.30027	0.468976	1.30027	0.677547
	1.309	0.720332	1.309	0.481394	1.309	0.677991
	1.31772	0.712761	1.31772	0.466688	1.31772	0.677152
	1.32645	0.709947	1.32645	0.488134	1.32645	0.682584
	1.33518	0.728657	1.33518	0.478208	1.33518	0.676016
	1.3439	0.719752	1.3439	0.439688	1.3439	0.678683
	1.35263	0.71688	1.35263	0.393325	1.35263	0.678139
	1.36136	0.725988	1.36136	0.499449	1.36136	0.682139
	1.37008	0.72683	1.37008	0.476369	1.37008	0.677201
	1.37881	0.71572	1.37881	0.473388	1.37881	0.678683
	1.38754	0.714501	1.38754	0.473306	1.38754	0.653844
	1.39626	0.728164	1.39626	0.466648	1.39626	0.684509
	1.40499	0.721086	1.40499	0.476124	1.40499	0.682435
	1.41372	0.713863	1.41372	0.476819	1.41372	0.677102
	1.42244	0.711774	1.42244	0.479147	1.42244	0.678436
	1.43117	0.729179	1.43117	0.467873	1.43117	0.679917
	1.4399	0.724161	1.4399	0.471794	1.4399	0.680806
	1.44862	0.706669	1.44862	0.47494	1.44862	0.678189
	1.45735	0.717344	1.45735	0.471917	1.45735	0.664955
	1.46608	0.735213	1.46608	0.478412	1.46608	0.6813
	1.4748	0.717924	1.4748	0.458682	1.4748	0.677794
	1.48353	0.701825	1.48353	0.477595	1.48353	0.67888
	1.49226	0.728512	1.49226	0.476982	1.49226	0.675028
	1.50098	0.74026	1.50098	0.465218	1.50098	0.680312
	1.50971	0.70519	1.50971	0.481189	1.50971	0.6773
	1.51844	0.697096	1.51844	0.46338	1.51844	0.68125
	1.52716	0.752125	1.52716	0.480781	1.52716	0.676855
	1.53589	0.742233	1.53589	0.479147	1.53589	0.682534
	1.54462	0.664462	1.54462	0.452228	1.54462	0.677991
	1.55334	0.692107	1.55334	0.512683	1.55334	0.684213
	1.56207	0.905143	1.56207	0.43834	1.56207	0.679226
	1.5708	1	1.5708	0.218169	1.5708	0.607427
